# Supplementary material for: The Online Misinformation Susceptibility Scale: Development and Initial Validation
Source: Healthcare (Basel). 2025 Sep 8;13(17):2252. doi: 10.3390/healthcare13172252 (PMC12428072; doi:10.3390/healthcare13172252)
Supplement: Supplementary file 1 [file healthcare-13-02252-s001.zip]

Archive with 8 entries (8 files):
- healthcare-3773409-Supplementary Table S8.pdf
- healthcare-3773409-Supplementary Table S1.pdf
- healthcare-3773409-Supplementary Table S2.pdf
- healthcare-3773409-Supplementary Table S3.pdf
- healthcare-3773409-Supplementary Table S4.pdf
- healthcare-3773409-Supplementary Table S5.pdf
- healthcare-3773409-Supplementary Table S6.pdf
- healthcare-3773409-Supplementary Table S7.pdf
